# Supplementary material for: Carbon Dioxide Pretreatment and Cold Storage Synergistically Delay Tomato Ripening through Transcriptional Change in Ethylene-Related Genes and Respiration-Related Metabolism
Source: Foods. 2021 Apr 1;10(4):744. doi: 10.3390/foods10040744 (PMC8065853; doi:10.3390/foods10040744)
Supplement: Supplementary file 1 [file foods-10-00744-s001.zip]

Archive with 1 entries (1 files):
- foods-1114814-supplementary.xlsx
